# Supplementary material for: Apabetalone Downregulates Fibrotic, Inflammatory and Calcific Processes in Renal Mesangial Cells and Patients with Renal Impairment
Source: Biomedicines. 2023 Jun 8;11(6):1663. doi: 10.3390/biomedicines11061663 (PMC10295623; doi:10.3390/biomedicines11061663)
Supplement: Supplementary file 1 [file biomedicines-11-01663-s001.zip]

Archive with 5 entries (4 files):
- biomedicines-2416657-supplementary/
- biomedicines-2416657-supplementary/Suppl Table S1 TaqMan IDs.pdf
- biomedicines-2416657-supplementary/Suppl Table S2 Reactome_ECM_Organization_Contributors.xlsx
- biomedicines-2416657-supplementary/Suppl Table S3 Pre-Dose Levels of Plasma Proteins.pdf
- biomedicines-2416657-supplementary/Supplemental Figures.pdf
