# Supplementary material for: Apabetalone Downregulates Fibrotic, Inflammatory and Calcific Processes in Renal Mesangial Cells and Patients with Renal Impairment
Source: Biomedicines. 2023 Jun 8;11(6):1663. doi: 10.3390/biomedicines11061663 (PMC10295623; doi:10.3390/biomedicines11061663)
Supplement: Supplementary file 1 [file biomedicines-11-01663-s001.zip › biomedicines-2416657-supplementary/Suppl Table S2 Reactome_ECM_Organization_Contributors.xlsx]

## Sheet: ECM Organization
Gilham et al. Apabetalone Downregulates Fibrotic, Inflammatory and Calcific Processes in Renal Mesangial Cells and Patients with Renal Impairment
Supplemental Table S2: The effect of BETi on expression of genes of the “ECM Organization” gene set from the Reactome database
Intensity of yellow (upregulated) and blue (downregulated) shading is proportional fold change in gene expression. Apa = apabetalone
Gene	TGF vs Naïve		Gene	5 µM apa vs TGF		Gene	25 µM apa vs TGF		Gene	0.15 µM JQ1 vs TGF		Gene	0.1 µM MZ1 vs TGF
	Fold change			Fold change			Fold change			Fold change			Fold change
COMP	294.373		COL7A1	3.02283		MMP11	6.07591		COL7A1	6.53596		SERPINE1	11.6649
ELN	107.762		TIMP1	2.78929		MMP15	4.30228		TIMP1	5.55659		MATN4	11.6463
ASPN	53.754		TGFB1	2.3592		TLL2	3.29003		TGFB1	5.33209		ITGAM	10.942
ADAMTS16	13.0647		SERPINE1	2.06451		TIMP1	2.9467		MMP15	4.47442		MMP11	10.1275
FN1	12.9708		LAMC3	2.00028		MMP17	2.72112		TLL2	4.09056		ICAM1	9.43093
TNC	11.028		MMP25	1.86921		COL11A2	2.58166		ITGB3	3.61175		COL20A1	6.8709
COL11A1	9.82052		MMP2	1.83005		TGFB1	2.52485		COL11A2	3.17862		COL11A2	6.28146
LTBP2	9.8144		MMP15	1.8119		ADAM15	2.02834		MMP14	3.09041		COL17A1	5.64589
ITGA11	6.94175		P4HA3	1.76323		SDC4	1.99531		MMP11	3.00299		TIMP1	5.44073
COL10A1	5.84296		TIMP2	1.7054		COL4A1	1.85712		MMP2	2.68477		MMP1	5.18808
MATN3	5.1273		PXDN	1.66284		DAG1	1.84106		SERPINE1	2.51629		SDC4	5.0058
MFAP4	4.97915		SH3PXD2A	1.63494		HTRA1	1.82502		COL2A1	2.47204		MMP25	4.33821
COL1A1	4.66152		MMP14	1.60451		MMP14	1.82445		COL18A1	2.40711		TMPRSS6	4.16409
PLOD2	4.01751		MFAP2	1.47114		CTSB	1.8143		ADAMTS5	2.36313		TGFB1	3.84185
COL8A1	3.8998		COL18A1	1.42658		COL4A2	1.80814		TIMP2	2.25762		MMP3	3.39262
FBLN5	3.54872		FURIN	1.40328		MMP2	1.79822		PXDN	2.11932		ADAM8	3.14923
COL24A1	3.52226		TGFB2	1.3897		TIMP2	1.77764		MMP17	2.05851		TLL2	3.0266
FBN2	3.49696		DAG1	1.3747		BSG	1.75133		LRP4	2.0275		MMP15	2.91178
COL26A1	3.47931		AGRN	1.36871		AGRN	1.74925		ITGA2	2.01224		ITGA3	2.68421
COL5A1	3.43855		CTSD	1.35305		ITGA3	1.74678		CTSB	1.9821		CTSB	2.67604
MFAP5	3.41764		COL4A2	1.3384		SERPINE1	1.7219		ADAM8	1.95847		PLOD2	2.65792
BGN	3.41527		LTBP2	1.33693		ITGB3	1.71265		DAG1	1.91148		COL7A1	2.46656
COL22A1	3.40652		PLOD2	1.32994		COL18A1	1.67328		ADAM15	1.84009		FURIN	2.29294
ADAMTS2	3.40369		COL4A1	1.32854		ITGB5	1.67073		BSG	1.82684		LAMA3	2.20106
COL6A3	3.32718		ADAM15	1.31084		COL7A1	1.63048		ITGA3	1.73883		MMP14	2.18874
ITGA7	3.31682		BSG	1.30832		CAPN5	1.60288		FURIN	1.7111		ADAM15	2.14548
ADAM12	3.24631		MMP17	1.30723		P4HA3	1.58986		HTRA1	1.64964		SPP1	2.06051
LOXL2	3.22545		SDC1	1.28913		TNXB	1.5086		AGRN	1.61989		BSG	2.03778
SPP1	3.13594		LRP4	1.28539		CTSD	1.41772		CAPN10	1.61201		CTSD	2.00667
ITGA1	2.95447		PLOD1	1.26044		CD151	1.37811		LAMC3	1.58939		CD44	2.00222
P4HA3	2.94058		P4HB	1.25565		LRP4	1.375		CAPN5	1.53117		TIMP2	1.79926
COL16A1	2.89186		COL6A1	1.19618		LAMA1	1.36361		COL4A2	1.51381		TNXB	1.78699
COL8A2	2.84475		COL6A2	1.19512		COL6A1	1.36288		SH3PXD2A	1.47958		MMP24	1.66051
SPARC	2.82921		COL5A2	0.834579		FURIN	1.34956		ADAM19	1.44711		ITGA10	1.65281
LOX	2.74861		CAPNS1	0.830844		PLOD1	1.33974		COL4A1	1.43792		ITGB5	1.61108
LAMC3	2.68068		LOXL1	0.805764		PXDN	1.31115		ITGB1	1.43036		ITGA2	1.58976
VCAN	2.62206		ADAM12	0.799533		COL6A2	1.30093		CTSD	1.41247		CD151	1.5165
ADAMTS3	2.54277		COL3A1	0.799533		NID2	1.29999		COL6A2	1.386		COLGALT1	1.50366
FBN1	2.51542		COL4A5	0.78174		CAPN10	1.29614		PTPRS	1.35464		ADAM17	1.44761
COL1A2	2.47959		ACTN1	0.763315		ADAM17	1.2665		PLOD2	1.33868		ICAM5	1.44612
COL5A2	2.35822		ADAM9	0.754755		PPIB	1.26077		TRAPPC4	1.31636		DAG1	1.44503
COL7A1	2.34193		FGF2	0.747875		TRAPPC4	1.25292		MFAP2	1.3136		HTRA1	1.41108
EFEMP1	2.30825		SPARC	0.741244		PTPRS	1.24877		CD44	1.27353		ITGB3	1.37216
TLL1	2.30569		ITGA1	0.737999		CD44	1.24682		P4HB	1.26739		MFAP1	1.3699
ITGAV	2.21914		COL6A3	0.724999		PLEC	1.24474		PLOD1	1.26074		AGRN	1.36768
HSPG2	2.09304		SDC2	0.718779		APP	1.24212		ITGB5	1.24751		CAPN10	1.36574
FBLN2	2.02272		LAMA2	0.716734		LAMB1	1.20185		CAPN7	1.24339		TRAPPC4	1.33519
COL12A1	2.01824		CD47	0.708107		FBLN5	0.839976		COL6A1	1.23218		PSEN1	1.32858
ADAMTS4	2.00541		SDC4	0.696449		CD47	0.838952		PPIB	1.2275		PLOD3	1.29878
ADAM19	1.92531		EMILIN2	0.682395		JAM3	0.830056		PSEN1	1.20404		MMP17	1.27555
P4HA2	1.92324		BMP4	0.664546		PLOD3	0.81708		APP	1.17591		PLEC	1.26444
ITGB8	1.90228		FMOD	0.653129		SDC3	0.80771		ADAM10	1.16256		CRTAP	1.24217
THBS1	1.89741		TGFB3	0.647611		ITGA2	0.80394		LAMB2	0.849473		PLOD1	1.2211
FGF2	1.87096		COL12A1	0.641415		CAPN1	0.800864		P4HA1	0.777805		P4HB	1.20042
COL4A1	1.86298		FBN2	0.620262		COL1A2	0.798398		JAM3	0.776453		LAMC1	0.811971
DDR2	1.84308		ITGAV	0.60986		PLOD2	0.78077		LTBP3	0.774029		LTBP4	0.80379
COL3A1	1.8255		ADAMTS16	0.609598		ITGA7	0.777686		COL1A1	0.768677		ITGA7	0.796452
COL9A2	1.80289		ADAMTS3	0.604393		LAMA2	0.772705		LTBP4	0.764294		COL27A1	0.78637
ICAM5	1.79844		DMD	0.588254		ADAM9	0.770982		FGF2	0.747414		NCSTN	0.768954
COL5A3	1.78439		COMP	0.584729		CAST	0.753114		FBN1	0.738531		BMP1	0.735272
COL4A2	1.74355		LAMA4	0.583757		COL8A1	0.748591		COL16A1	0.737032		ADAM19	0.733582
JAM2	1.73496		COL9A2	0.577999		P4HA1	0.745919		CAPN1	0.732464		COL6A1	0.727279
ITGB1	1.70123		SDC3	0.573888		FN1	0.742396		TGFB2	0.718819		COL6A2	0.710526
SERPINH1	1.63408		COLGALT2	0.564291		MMP16	0.741593		DST	0.701624		EFEMP2	0.677161
ACTN1	1.63003		CAPN2	0.551426		FBLN2	0.741439		ICAM3	0.698484		ADAMTS14	0.654176
PXDN	1.62786		EFEMP1	0.549313		MMP3	0.7409		EFEMP2	0.686923		DST	0.646154
LAMB2	1.62113		COL11A1	0.540992		FBN2	0.73112		CAPNS1	0.677621		CD47	0.635741
MFAP2	1.62015		DCN	0.537639		ICAM3	0.727657		COL5A1	0.672222		P4HA1	0.628376
SERPINE1	1.60947		COL5A3	0.531673		DST	0.715607		CAST	0.666224		CAST	0.616161
COL15A1	1.60594		COL9A3	0.526002		LAMC3	0.710571		ACTN1	0.6423		SDC3	0.603422
ADAMTS9	1.59219		ITGA4	0.522249		EMILIN1	0.702612		LOXL3	0.63936		ACTN1	0.600464
P4HA1	1.57506		GDF5	0.520183		PCOLCE	0.700924		COL1A2	0.634178		LAMA4	0.584449
MMP2	1.51167		ICAM5	0.512822		LAMA3	0.698383		LOXL2	0.624386		LOXL1	0.577695
TIMP1	1.48241		THBS1	0.512754		SERPINH1	0.666843		ADAMTS9	0.622977		LTBP1	0.5738
ITGA4	1.47279		LUM	0.500916		LAMA4	0.664767		SDC2	0.617795		THBS1	0.568491
EMILIN1	1.41		LOXL4	0.498858		COL5A2	0.661004		DMD	0.597541		COL4A1	0.562054
SDC2	1.37951		HAPLN1	0.49827		LOXL3	0.656916		FN1	0.596933		COL12A1	0.559112
PRKCA	1.35605		VCAM1	0.493321		ACTN1	0.656911		PCOLCE	0.595746		EMILIN2	0.548491
SDC4	1.34725		ICAM1	0.463133		BMP4	0.649225		SERPINH1	0.592152		ITGA4	0.54204
LAMC1	1.30802		COL8A2	0.400313		LTBP2	0.63702		CD47	0.59059		LOXL2	0.538971
SH3PXD2A	1.28279		NTN4	0.396447		ADAMTS14	0.627836		ADAM9	0.575549		TGFB2	0.535089
LUM	1.28164		MATN3	0.374179		LTBP1	0.619712		EMILIN1	0.574055		DCN	0.517866
BMP1	1.24714		TNC	0.369539		ICAM5	0.615478		LAMA2	0.553237		LAMA1	0.514895
APP	1.16467		ADAMTS1	0.367419		A2M	0.615478		BMP4	0.523402		SH3PXD2A	0.514634
CAST	0.850622		LOX	0.362512		DDR2	0.611532		FBLN2	0.520157		COL13A1	0.509742
SDC3	0.849008		COL21A1	0.354142		THBS1	0.607245		A2M	0.517676		SCUBE3	0.470804
PPIB	0.824385		ITGB8	0.35133		SPARC	0.588392		CTSK	0.517525		LAMB2	0.459329
LAMA4	0.818912		ASPN	0.338376		BGN	0.586483		P4HA2	0.515892		LAMB1	0.455556
HTRA1	0.801564		COL26A1	0.322999		MFAP4	0.581439		SCUBE3	0.515245		FBLN2	0.455461
PLOD1	0.795189		COL15A1	0.288731		MMP19	0.576639		JAM2	0.510198		FMOD	0.446335
MMP19	0.794473		ITGA11	0.26096		ADAMTS2	0.564553		LTBP2	0.50763		HSPG2	0.4451
LTBP3	0.782569		MFAP5	0.119584		COL4A5	0.561777		BGN	0.501447		COL4A2	0.440801
LOXL3	0.780078					SCUBE3	0.549686		ITGA8	0.498685		SDC2	0.438728
CD151	0.769498					FMOD	0.547929		HSPG2	0.494348		NID1	0.434763
COL27A1	0.763347					ITGA4	0.547105		COL4A5	0.488727		COL24A1	0.425078
CAPN5	0.753093					LOXL1	0.539936		MMP19	0.488016		LOXL3	0.424931
MMP17	0.742046					MMP1	0.537602		ITGAV	0.479599		FBN1	0.416677
AGRN	0.73737					P4HA2	0.523743		ADAMTS2	0.4792		LAMA2	0.41489
MMP16	0.733826					NTN4	0.519322		COL5A2	0.457518		JAM2	0.408356
COL13A1	0.692699					COL3A1	0.497821		SDC3	0.454767		CTSS	0.380245
CRTAP	0.690465					COL13A1	0.490662		COL12A1	0.445408		MATN3	0.37956
ADAM10	0.681058					COL11A1	0.487374		ITGA10	0.442638		EMILIN1	0.358837
DCN	0.680492					EMILIN2	0.485082		CAPN2	0.438394		MMP19	0.357719
DDR1	0.667297					COL21A1	0.48441		FBLN5	0.436908		DDR2	0.337767
ADAM15	0.656397					ITGA10	0.484242		COL3A1	0.42617		P4HA2	0.335527
NID2	0.648654					COLGALT2	0.449191		COL9A2	0.420973		BGN	0.329968
ITGB5	0.646768					TGFB2	0.442638		ICAM1	0.417486		FBLN5	0.314275
PLOD3	0.641522					CTSK	0.440343		COL13A1	0.412882		COL1A2	0.310895
LAMA3	0.635318					ITGAV	0.438759		COLGALT2	0.410969		LOX	0.306509
COL6A2	0.630435					TLL1	0.437726		ADAMTS3	0.408611		ITGB8	0.300513
CTSD	0.62394					EFEMP1	0.434341		THBS1	0.407932		MFAP2	0.294594
CAPN2	0.620473					LOXL4	0.433769		FMOD	0.404413		TLL1	0.29331
NTN4	0.609387					LAMC2	0.433559		ITGA1	0.398707		COL25A1	0.290961
ITGA3	0.601785					MMP13	0.431012		PCOLCE2	0.396804		SERPINH1	0.290297
ITGA2	0.588131					COL9A2	0.407593		ITGB4	0.391586		COL8A2	0.289734
COL6A1	0.586796					COL6A3	0.392537		EMILIN2	0.388127		COL5A2	0.289132
COL21A1	0.586121					COL24A1	0.367089		ITGA2B	0.387535		ITGAV	0.285705
CTSB	0.58383					CAPN12	0.363821		LOXL1	0.384379		COL21A1	0.283909
ITGA6	0.583118					JAM2	0.350844		MATN1	0.383075		ADAMTS3	0.283162
BSG	0.57024					GDF5	0.348179		DDR2	0.381988		FN1	0.277931
COL18A1	0.5585					ADAMTS8	0.345319		MFAP4	0.369027		GDF5	0.277123
BMP4	0.554393					ADAMTS9	0.332102		ADAM12	0.366885		LUM	0.275133
FBLN1	0.549301					ITGB8	0.318044		COL6A3	0.363896		NTN4	0.27159
CTSK	0.516948					COL22A1	0.306657		SPARC	0.362336		BMP4	0.264383
CD44	0.51258					MMP10	0.301766		EMILIN3	0.358265		COL16A1	0.263651
LTBP4	0.509905					ITGA1	0.292904		LAMA4	0.350503		COL1A1	0.259481
EMILIN2	0.506169					VCAM1	0.289373		CAPN12	0.350382		ITGA1	0.257028
FMOD	0.500374					ITGA8	0.288631		COL9A3	0.339786		MMP13	0.255501
ADAMTS14	0.488998					TGFB3	0.286082		FBN2	0.320123		LTBP2	0.255306
LOXL4	0.470837					LUM	0.285468		ADAMTS1	0.307765		EMILIN3	0.246558
COL4A6	0.469403					CTSS	0.281148		TLL1	0.295781		COL4A5	0.238622
BMP2	0.456662					MATN3	0.280622		ICAM5	0.295228		ADAMTS8	0.236318
MMP11	0.436544					ADAMTS3	0.280428		F11R	0.293392		COL10A1	0.23506
ITGA10	0.431879					LOX	0.28033		LAMC2	0.287493		COL8A1	0.234799
ADAM8	0.426317					DCN	0.271289		ADAMTS8	0.27695		ADAMTS9	0.230622
ITGB3	0.408951					HAPLN1	0.270631		COL10A1	0.276165		F11R	0.228395
EMILIN3	0.351988					ADAMTS1	0.269901		EFEMP1	0.265411		ADAM12	0.226503
COL28A1	0.309498					COL15A1	0.25256		COL5A3	0.252175		COL5A1	0.219015
COL14A1	0.301055					VCAN	0.246592		ADAMTS16	0.235533		TGFB3	0.218333
ADAMTS8	0.159563					TNC	0.237681		ITGA4	0.23493		VCAN	0.214865
PCOLCE2	0.102899					ADAMTS4	0.236695		TGFB3	0.233873		SPARC	0.213647
MMP1	0.0644445					COMP	0.235141		VCAM1	0.219547		ADAMTS2	0.205313
TNXB	0.0571858					ITGA11	0.234718		TNC	0.200726		LOXL4	0.203966
						COL10A1	0.232129		COL11A1	0.186766		FBN2	0.197182
						COL8A2	0.222859		COMP	0.177255		EFEMP1	0.195997
						COL26A1	0.21803		NTN4	0.171752		HAPLN1	0.19521
						ADAM12	0.196745		HAPLN1	0.16672		LAMC3	0.183519
						ELN	0.178476		ITGB8	0.16511		MFAP4	0.180591
						ADAMTS16	0.11153		DCN	0.158714		TNC	0.158143
						MFAP5	0.0626779		GDF5	0.15822		COL5A3	0.157486
						ASPN	0.00970403		COL21A1	0.154974		COL22A1	0.145814
									ELN	0.140496		MFAP5	0.125009
									LOXL4	0.114308		COL3A1	0.120935
									LOX	0.107985		ADAMTS4	0.113723
									MATN3	0.107544		COL6A3	0.110951
									COL8A2	0.104996		VCAM1	0.108578
									LUM	0.103235		COL11A1	0.0677329
									COL15A1	0.0899333		COL15A1	0.0546703
									MFAP5	0.0554988		COMP	0.036499
									ITGA11	0.0379489		ITGA11	0.036159
									COL26A1	0.0283246		COL26A1	0.0324396
									ASPN	0.00709639		ADAMTS16	0.0210039
												ELN	0.00960699
												ASPN	0.00880537
